# Supplementary material for: The Effect of Physical Exercise on Non-Oncological Musculoskeletal Chronic Pain and Its Associated Biomarkers: Systematic Review on Randomized Controlled Trials
Source: Life (Basel). 2025 Sep 8;15(9):1413. doi: 10.3390/life15091413 (PMC12471879; doi:10.3390/life15091413)
Supplement: Supplementary file 1 [file life-15-01413-s001.zip]

Archive with 1 entries (1 files):
- life-3831050-supplementary.pdf
